# Supplementary material for: Wired for Intensity: The Neuropsychological Dynamics of Borderline Personality Disorders—An Integrative Review
Source: J Clin Med. 2025 Jul 14;14(14):4973. doi: 10.3390/jcm14144973 (PMC12295329; doi:10.3390/jcm14144973)
Supplement: Supplementary file 1 [file jcm-14-04973-s001.zip]

Archive with 1 entries (1 files):
- jcm-3692988-supplementary.pdf
